# Supplementary material for: Lipid droplet dynamics in healthy and pyometra-affected canine endometrium
Source: BMC Vet Res. 2022 Jun 11;18:221. doi: 10.1186/s12917-022-03321-5 (PMC9188128; doi:10.1186/s12917-022-03321-5)
Supplement: Supplementary file 1 — Additional file 1. [file 12917_2022_3321_MOESM1_ESM.xlsx]

## Sheet: Samples+Results
#	Sample
1	CEECs CTRL set I
2	CEECs EtOH set I
3	CEECs OA set I
4	CEECs Chol set I
5	CEECs OA + Chol set I
6	CEECs CTRL set II
7	CEECs EtOH set II
8	CEECs OA set II
9	CEECs Chol set II
10	CEECs OA + Chol set II
11	CEECs CTRL set III
12	CEECs EtOH set III
13	CEECs OA set III
14	CEECs Chol set III
15	CEECs OA + Chol set III
CEECs = canine endometrial epithelial cells

## Sheet: qPCR data
RPL27
Well	Sample name	Sample type	Gene	Ct	Mean Ct	Std.Dev. Ct	CV Ct	Tm	Mean Tm	Std.Dev. Mean Tm
A1	1	Unknown	RPL27	14.01	13.48	0.75	5.5638	86	86	0
A2	1	Unknown	RPL27	12.95	13.48	0.75	5.5638	86	86	0
B1	2	Unknown	RPL27	12.7	12.82	0.18	1.40406	85.9	85.7	0.28
B2	2	Unknown	RPL27	12.94	12.82	0.18	1.40406	85.5	85.7	0.28
C1	3	Unknown	RPL27	14.03	13.99	0.05	0.357398	85.5	85.4	0.14
C2	3	Unknown	RPL27	13.96	13.99	0.05	0.357398	85.3	85.4	0.14
D1	4	Unknown	RPL27	14.84	14.68	0.23	1.56676	85.7	85.55	0.21
D2	4	Unknown	RPL27	14.51	14.68	0.23	1.56676	85.4	85.55	0.21
E1	5	Unknown	RPL27	14.07	14.36	0.42	2.92479	85.6	85.55	0.07
E2	5	Unknown	RPL27	14.66	14.36	0.42	2.92479	85.5	85.55	0.07
F1	6	Unknown	RPL27	13.76	13.9	0.2	1.43885	85.4	85.4	0
F2	6	Unknown	RPL27	14.04	13.9	0.2	1.43885	85.4	85.4	0
G1	7	Unknown	RPL27	13.47	13.78	0.43	3.12046	85.9	85.9	0
G2	7	Unknown	RPL27	14.08	13.78	0.43	3.12046	85.9	85.9	0
H1	8	Unknown	RPL27	14.74	14.28	0.65	4.55182	86.1	86.15	0.07
H2	8	Unknown	RPL27	13.82	14.28	0.65	4.55182	86.2	86.15	0.07
A3	9	Unknown	RPL27	13.7	13.84	0.2	1.44509	85.7	85.7	0
A4	9	Unknown	RPL27	13.98	13.84	0.2	1.44509	85.7	85.7	0
B3	10	Unknown	RPL27	14.05	14.07	0.03	0.21322	85.7	85.6	0.14
B4	10	Unknown	RPL27	14.09	14.07	0.03	0.21322	85.5	85.6	0.14
C3	11	Unknown	RPL27	14.09	13.99	0.14	1.00071	85.5	85.45	0.07
C4	11	Unknown	RPL27	13.89	13.99	0.14	1.00071	85.4	85.45	0.07
D3	12	Unknown	RPL27	14.46	14.26	0.27	1.89341	85.5	85.35	0.21
D4	12	Unknown	RPL27	14.07	14.26	0.27	1.89341	85.2	85.35	0.21
E3	13	Unknown	RPL27	14.37	14.2	0.23	1.61972	85.4	85.4	0
E4	13	Unknown	RPL27	14.04	14.2	0.23	1.61972	85.4	85.4	0
F3	14	Unknown	RPL27	14.01	13.58	0.6	4.41826	85.4	85.35	0.07
F4	14	Unknown	RPL27	13.15	13.58	0.6	4.41826	85.3	85.35	0.07
G3	15	Unknown	RPL27	13.49	13.43	0.09	0.670141	85.4	85.55	0.21
G4	15	Unknown	RPL27	13.36	13.43	0.09	0.670141	85.7	85.55	0.21
H3		NTC	RPL27	26.56	26.56	0		76.4	76.4	0
H4		NTC	RPL27	27.02	27.02	0		76.6	76.6	0
A5	mRT1	Unknown	RPL27	28.74	28.74	0
B6	mRT10	Unknown	RPL27	25.09	25.09	0		75.4	75.4	0
C6	mRT11	Unknown	RPL27	29.81	29.81	0		76	76	0
D6	mRT12	Unknown	RPL27	28.3	28.3	0		75.9	75.9	0
E6	mRT13	Unknown	RPL27	24.87	24.87	0		75.5	75.5	0
F6	mRT14	Unknown	RPL27	28.2	28.2	0		75.9	75.9	0
G6	mRT15	Unknown	RPL27	29.69	29.69	0
B5	mRT2	Unknown	RPL27	28.2	28.2	0		76	76	0
C5	mRT3	Unknown	RPL27	28.16	28.16	0		75.8	75.8	0
D5	mRT4	Unknown	RPL27	30.54	30.54	0		76.1	76.1	0
E5	mRT5	Unknown	RPL27	28.82	28.82	0		76	76	0
F5	mRT6	Unknown	RPL27	25.6	25.6	0		75.6	75.6	0
G5	mRT7	Unknown	RPL27	30.98	30.98	0		76.2	76.2	0
H5	mRT8	Unknown	RPL27	28.57	28.57	0		76.2	76.2	0
A6	mRT9	Unknown	RPL27	26.01	26.01	0		75.7	75.7	0
OAZ1
Well	Sample name	Sample type	Gene	Ct	Mean Ct	Std.Dev. Ct	CV Ct	Tm	Mean Tm	Std.Dev. Mean Tm
A7	1	Unknown	OAZ1	15.16	15.03	0.18	1.1976	86.9	87	0.14
A8	1	Unknown	OAZ1	14.9	15.03	0.18	1.1976	87.1	87	0.14
B7	2	Unknown	OAZ1	15.34	15.3	0.06	0.392157	86.5	86.5	0
B8	2	Unknown	OAZ1	15.25	15.3	0.06	0.392157	86.5	86.5	0
C7	3	Unknown	OAZ1	16.13	16.2	0.11	0.679012	86.7	86.55	0.21
C8	3	Unknown	OAZ1	16.28	16.2	0.11	0.679012	86.4	86.55	0.21
D7	4	Unknown	OAZ1	15.36	15.46	0.14	0.905563	86.7	86.55	0.21
D8	4	Unknown	OAZ1	15.55	15.46	0.14	0.905563	86.4	86.55	0.21
E7	5	Unknown	OAZ1	15.08	15.07	0.02	0.132714	86.5	86.65	0.21
E8	5	Unknown	OAZ1	15.05	15.07	0.02	0.132714	86.8	86.65	0.21
F7	6	Unknown	OAZ1	15.15	15.23	0.12	0.787919	86.9	86.75	0.21
F8	6	Unknown	OAZ1	15.32	15.23	0.12	0.787919	86.6	86.75	0.21
G7	7	Unknown	OAZ1	14.73	15.01	0.4	2.66489	86.8	86.7	0.14
G8	7	Unknown	OAZ1	15.29	15.01	0.4	2.66489	86.6	86.7	0.14
H7	8	Unknown	OAZ1	15.64	15.38	0.37	2.40572	87	87.1	0.14
H8	8	Unknown	OAZ1	15.12	15.38	0.37	2.40572	87.2	87.1	0.14
A9	9	Unknown	OAZ1	15.7	15.39	0.44	2.859	87	87.1	0.14
A10	9	Unknown	OAZ1	15.08	15.39	0.44	2.859	87.2	87.1	0.14
B9	10	Unknown	OAZ1	14.94	14.88	0.09	0.604839	86.5	86.65	0.21
B10	10	Unknown	OAZ1	14.82	14.88	0.09	0.604839	86.8	86.65	0.21
C9	11	Unknown	OAZ1	15.23	15.15	0.11	0.726073	86.9	86.7	0.28
C10	11	Unknown	OAZ1	15.08	15.15	0.11	0.726073	86.5	86.7	0.28
D9	12	Unknown	OAZ1	15.39	15.2	0.26	1.71053	86.9	86.9	0
D10	12	Unknown	OAZ1	15.02	15.2	0.26	1.71053	86.9	86.9	0
E9	13	Unknown	OAZ1	15.27	15.27	0	0	86.9	86.8	0.14
E10	13	Unknown	OAZ1	15.27	15.27	0	0	86.7	86.8	0.14
F9	14	Unknown	OAZ1	14.58	15.02	0.62	4.12783	87.5	87	0.71
F10	14	Unknown	OAZ1	15.46	15.02	0.62	4.12783	86.5	87	0.71
G9	15	Unknown	OAZ1	15.25	15.29	0.05	0.327011	86.9	86.75	0.21
G10	15	Unknown	OAZ1	15.32	15.29	0.05	0.327011	86.6	86.75	0.21
H9		NTC	OAZ1	22.64	22.64	0		77.4	77.4	0
H10		NTC	OAZ1	24.81	24.81	0		77.5	77.5	0
A11	mRT1	Unknown	OAZ1	26.09	26.09	0		77	77	0
B12	mRT10	Unknown	OAZ1	23.97	23.97	0		76.8	76.8	0
C12	mRT11	Unknown	OAZ1	23.18	23.18	0		76.7	76.7	0
D12	mRT12	Unknown	OAZ1	24.77	24.77	0		75.9	75.9	0
E12	mRT13	Unknown	OAZ1	23.03	23.03	0		76.4	76.4	0
F12	mRT14	Unknown	OAZ1	24.3	24.3	0		76.6	76.6	0
G12	mRT15	Unknown	OAZ1	24.04	24.04	0		76.5	76.5	0
B11	mRT2	Unknown	OAZ1	25.12	25.12	0		76.6	76.6	0
C11	mRT3	Unknown	OAZ1	24.47	24.47	0		76.7	76.7	0
D11	mRT4	Unknown	OAZ1	26.5	26.5	0		77	77	0
E11	mRT5	Unknown	OAZ1	23.54	23.54	0		76.7	76.7	0
F11	mRT6	Unknown	OAZ1	24.17	24.17	0		76.5	76.5	0
G11	mRT7	Unknown	OAZ1	26.16	26.16	0		76.8	76.8	0
H11	mRT8	Unknown	OAZ1	23.64	23.64	0		77.2	77.2	0
A12	mRT9	Unknown	OAZ1	25.01	25.01	0		77.1	77.1	0
RPL8
Well	Sample name	Sample type	Gene	Ct	Mean Ct	Std.Dev. Ct	CV Ct	Tm	Mean Tm	Std.Dev. Mean Tm
A1	1	Unknown	RPL8	12.53	12.6	0.11	0.873016	88.8	88.75	0.07
A2	1	Unknown	RPL8	12.68	12.6	0.11	0.873016	88.7	88.75	0.07
B1	2	Unknown	RPL8	12.12	12.19	0.1	0.820345	88.4	88.35	0.07
B2	2	Unknown	RPL8	12.27	12.19	0.1	0.820345	88.3	88.35	0.07
C1	3	Unknown	RPL8	12.67	12.47	0.29	2.32558	88.5	88.4	0.14
C2	3	Unknown	RPL8	12.26	12.47	0.29	2.32558	88.3	88.4	0.14
D1	4	Unknown	RPL8	13.09	13.01	0.12	0.922367	88.7	88.55	0.21
D2	4	Unknown	RPL8	12.92	13.01	0.12	0.922367	88.4	88.55	0.21
E1	5	Unknown	RPL8	12.98	13.03	0.07	0.537222	88.6	88.4	0.28
E2	5	Unknown	RPL8	13.08	13.03	0.07	0.537222	88.2	88.4	0.28
F1	6	Unknown	RPL8	12.66	12.82	0.22	1.71607	88.3	88.35	0.07
F2	6	Unknown	RPL8	12.97	12.82	0.22	1.71607	88.4	88.35	0.07
G1	7	Unknown	RPL8	13.2	13.19	0.01	0.075815	88.7	88.45	0.35
G2	7	Unknown	RPL8	13.18	13.19	0.01	0.075815	88.2	88.45	0.35
H1	8	Unknown	RPL8	13.01	12.79	0.31	2.42377	89.3	89.2	0.14
H2	8	Unknown	RPL8	12.57	12.79	0.31	2.42377	89.1	89.2	0.14
A3	9	Unknown	RPL8	12.44	12.32	0.17	1.37987	89	89.05	0.07
A4	9	Unknown	RPL8	12.2	12.32	0.17	1.37987	89.1	89.05	0.07
B3	10	Unknown	RPL8	12.73	12.72	0.01	0.0786164	88.4	88.4	0
B4	10	Unknown	RPL8	12.72	12.72	0.01	0.0786164	88.4	88.4	0
C3	11	Unknown	RPL8	13.16	13.15	0.02	0.152091	88.3	88.25	0.07
C4	11	Unknown	RPL8	13.14	13.15	0.02	0.152091	88.2	88.25	0.07
D3	12	Unknown	RPL8	13.14	13.14	0	0	88.3	88.35	0.07
D4	12	Unknown	RPL8	13.14	13.14	0	0	88.4	88.35	0.07
E3	13	Unknown	RPL8	13.15	13.17	0.02	0.15186	88.4	88.3	0.14
E4	13	Unknown	RPL8	13.18	13.17	0.02	0.15186	88.2	88.3	0.14
F3	14	Unknown	RPL8	12.78	12.83	0.08	0.623539	88.5	88.4	0.14
F4	14	Unknown	RPL8	12.89	12.83	0.08	0.623539	88.3	88.4	0.14
G3	15	Unknown	RPL8	12.29	12.66	0.53	4.18641	88.6	88.55	0.07
G4	15	Unknown	RPL8	13.04	12.66	0.53	4.18641	88.5	88.55	0.07
H3		NTC	RPL8	29.18	29.18	0		78.9	78.9	0
H4		NTC	RPL8	28.32	28.32	0		79.4	79.4	0
A5	mRT1	Unknown	RPL8	25.68	25.68	0		79	79	0
B6	mRT10	Unknown	RPL8	24.68	24.68	0		78.8	78.8	0
C6	mRT11	Unknown	RPL8	27.2	27.2	0		78.6	78.6	0
D6	mRT12	Unknown	RPL8	28.1	28.1	0		78.5	78.5	0
E6	mRT13	Unknown	RPL8	26.54	26.54	0		78.8	78.8	0
F6	mRT14	Unknown	RPL8	27.59	27.59	0		78.5	78.5	0
G6	mRT15	Unknown	RPL8	28.13	28.13	0		78.8	78.8	0
B5	mRT2	Unknown	RPL8	27.1	27.1	0		78.6	78.6	0
C5	mRT3	Unknown	RPL8	26.55	26.55	0		78.5	78.5	0
D5	mRT4	Unknown	RPL8	26.06	26.06	0		78.6	78.6	0
E5	mRT5	Unknown	RPL8	28.24	28.24	0		78.6	78.6	0
F5	mRT6	Unknown	RPL8	28.3	28.3	0		79	79	0
G5	mRT7	Unknown	RPL8	28.14	28.14	0		79	79	0
H5	mRT8	Unknown	RPL8	27.36	27.36	0		79.5	79.5	0
A6	mRT9	Unknown	RPL8	19.29	19.29	0		81	81	0
RPL32
Well	Sample name	Sample type	Gene	Ct	Mean Ct	Std.Dev. Ct	CV Ct	Tm	Mean Tm	Std.Dev. Mean Tm
A7	1	Unknown	RPL32	14.35	14.32	0.05	0.349162	82.8	82.75	0.07
A8	1	Unknown	RPL32	14.29	14.32	0.05	0.349162	82.7	82.75	0.07
B7	2	Unknown	RPL32	14.21	14.14	0.11	0.777935	82.1	82.2	0.14
B8	2	Unknown	RPL32	14.06	14.14	0.11	0.777935	82.3	82.2	0.14
C7	3	Unknown	RPL32	15.01	14.75	0.36	2.44068	82	82.15	0.21
C8	3	Unknown	RPL32	14.5	14.75	0.36	2.44068	82.3	82.15	0.21
D7	4	Unknown	RPL32	15.54	15.79	0.35	2.21659	82	82.1	0.14
D8	4	Unknown	RPL32	16.04	15.79	0.35	2.21659	82.2	82.1	0.14
E7	5	Unknown	RPL32	15.58	15.2	0.54	3.55263	82.2	82.15	0.07
E8	5	Unknown	RPL32	14.82	15.2	0.54	3.55263	82.1	82.15	0.07
F7	6	Unknown	RPL32	14.7	14.66	0.05	0.341064	82.1	82.05	0.07
F8	6	Unknown	RPL32	14.63	14.66	0.05	0.341064	82	82.05	0.07
G7	7	Unknown	RPL32	14.63	14.79	0.23	1.5551	82.2	82.5	0.42
G8	7	Unknown	RPL32	14.95	14.79	0.23	1.5551	82.8	82.5	0.42
H7	8	Unknown	RPL32	14.99	14.87	0.16	1.07599	83	83.3	0.42
H8	8	Unknown	RPL32	14.75	14.87	0.16	1.07599	83.6	83.3	0.42
A9	9	Unknown	RPL32	14.47	14.57	0.13	0.892244	82.7	82.75	0.07
A10	9	Unknown	RPL32	14.66	14.57	0.13	0.892244	82.8	82.75	0.07
B9	10	Unknown	RPL32	15.19	14.99	0.27	1.8012	82.2	82.25	0.07
B10	10	Unknown	RPL32	14.8	14.99	0.27	1.8012	82.3	82.25	0.07
C9	11	Unknown	RPL32	15.18	15.29	0.16	1.04644	82.2	82.05	0.21
C10	11	Unknown	RPL32	15.4	15.29	0.16	1.04644	81.9	82.05	0.21
D9	12	Unknown	RPL32	15.19	14.95	0.34	2.27425	82.3	82.2	0.14
D10	12	Unknown	RPL32	14.71	14.95	0.34	2.27425	82.1	82.2	0.14
E9	13	Unknown	RPL32	15.38	15.24	0.19	1.24672	82.1	82	0.14
E10	13	Unknown	RPL32	15.11	15.24	0.19	1.24672	81.9	82	0.14
F9	14	Unknown	RPL32	15.16	14.89	0.37	2.48489	82.2	82.2	0
F10	14	Unknown	RPL32	14.63	14.89	0.37	2.48489	82.2	82.2	0
G9	15	Unknown	RPL32	14.3	14.42	0.17	1.17892	82.6	82.5	0.14
G10	15	Unknown	RPL32	14.54	14.42	0.17	1.17892	82.4	82.5	0.14
H9		NTC	RPL32	28.34	28.34	0		78.2	78.2	0
H10		NTC	RPL32	26.31	26.31	0		78.1	78.1	0
A11	mRT1	Unknown	RPL32	29.89	29.89	0
B12	mRT10	Unknown	RPL32	31.94	31.94	0
C12	mRT11	Unknown	RPL32	28.09	28.09	0		77.6	77.6	0
D12	mRT12	Unknown	RPL32	31.4	31.4	0
E12	mRT13	Unknown	RPL32	23.35	23.35	0		77.1	77.1	0
F12	mRT14	Unknown	RPL32	24.65	24.65	0		77.6	77.6	0
G12	mRT15	Unknown	RPL32	26.39	26.39	0		77.3	77.3	0
B11	mRT2	Unknown	RPL32	31.05	31.05	0
C11	mRT3	Unknown	RPL32	26.15	26.15	0		77.8	77.8	0
D11	mRT4	Unknown	RPL32	31.02	31.02	0		76.4	76.4	0
E11	mRT5	Unknown	RPL32	30.52	30.52	0
F11	mRT6	Unknown	RPL32	32.38	32.38	0
G11	mRT7	Unknown	RPL32	29.64	29.64	0
H11	mRT8	Unknown	RPL32	23.3	23.3	0		77.2	77.2	0
A12	mRT9	Unknown	RPL32	29.81	29.81	0
PLIN1
Well	Sample name	Sample type	Gene	Ct	Mean Ct	Std.Dev. Ct	CV Ct	Tm	Mean Tm	Std.Dev. Mean Tm
A1	1	Unknown	PLIN1	24.59	24.34	0.35	1.43796	83.6	83.65	0.07
A2	1	Unknown	PLIN1	24.1	24.34	0.35	1.43796	83.7	83.65	0.07
B1	2	Unknown	PLIN1	24.82	24.52	0.42	1.71289	83.5	83.4	0.14
B2	2	Unknown	PLIN1	24.22	24.52	0.42	1.71289	83.3	83.4	0.14
C1	3	Unknown	PLIN1	24.98	25	0.02	0.08	83.4	83.3	0.14
C2	3	Unknown	PLIN1	25.01	25	0.02	0.08	83.2	83.3	0.14
D1	4	Unknown	PLIN1	24.56	24.82	0.36	1.45044	83.4	83.3	0.14
D2	4	Unknown	PLIN1	25.07	24.82	0.36	1.45044	83.2	83.3	0.14
E1	5	Unknown	PLIN1	24.41	24.47	0.09	0.367797	83.4	83.3	0.14
E2	5	Unknown	PLIN1	24.53	24.47	0.09	0.367797	83.2	83.3	0.14
F1	6	Unknown	PLIN1	24.7	24.61	0.12	0.487607	83.4	83.4	0
F2	6	Unknown	PLIN1	24.53	24.61	0.12	0.487607	83.4	83.4	0
G1	7	Unknown	PLIN1	25.12	24.9	0.32	1.28514	83.9	83.6	0.42
G2	7	Unknown	PLIN1	24.67	24.9	0.32	1.28514	83.3	83.6	0.42
H1	8	Unknown	PLIN1	excluded	24.66	N/A	N/A	83.7	83.7	0
H2	8	Unknown	PLIN1	24.66	24.66	N/A	N/A	83.7	83.7	0
A3	9	Unknown	PLIN1	25.11	25.2	0.14	0.555556	83.4	83.45	0.07
A4	9	Unknown	PLIN1	25.3	25.2	0.14	0.555556	83.5	83.45	0.07
B3	10	Unknown	PLIN1	24.44	24.46	0.03	0.122649	83.5	83.25	0.35
B4	10	Unknown	PLIN1	24.48	24.46	0.03	0.122649	83	83.25	0.35
C3	11	Unknown	PLIN1	24.4	24.59	0.26	1.05734	83	83	0
C4	11	Unknown	PLIN1	24.77	24.59	0.26	1.05734	83	83	0
D3	12	Unknown	PLIN1	24.82	24.98	0.23	0.920737	83.1	83.1	0
D4	12	Unknown	PLIN1	25.14	24.98	0.23	0.920737	83.1	83.1	0
E3	13	Unknown	PLIN1	24.52	24.7	0.25	1.01215	83.2	83.05	0.21
E4	13	Unknown	PLIN1	24.88	24.7	0.25	1.01215	82.9	83.05	0.21
F3	14	Unknown	PLIN1	25	24.96	0.06	0.240385	83.2	83.15	0.07
F4	14	Unknown	PLIN1	24.92	24.96	0.06	0.240385	83.1	83.15	0.07
G3	15	Unknown	PLIN1	24.77	24.7	0.09	0.364372	83.1	83.15	0.07
G4	15	Unknown	PLIN1	24.64	24.7	0.09	0.364372	83.2	83.15	0.07
H3		NTC	PLIN1	30.16	30.16	0		74.2	74.2	0
H4		NTC	PLIN1	31.22	31.22	0		74.3	74.3	0
A5	mRT1	Unknown	PLIN1	30.92	30.92	0		75.1	75.1	0
B6	mRT10	Unknown	PLIN1	31.18	31.18	0		74.5	74.5	0
C6	mRT11	Unknown	PLIN1	No Ct
D6	mRT12	Unknown	PLIN1	31.77	31.77	0		73.7	73.7	0
E6	mRT13	Unknown	PLIN1	31.44	31.44	0		73.5	73.5	0
F6	mRT14	Unknown	PLIN1	31.04	31.04	0		74.9	74.9	0
G6	mRT15	Unknown	PLIN1	32.09	32.09	0		72.8	72.8	0
B5	mRT2	Unknown	PLIN1	31.14	31.14	0		73.9	73.9	0
C5	mRT3	Unknown	PLIN1	32.26	32.26	0
D5	mRT4	Unknown	PLIN1	32.39	32.39	0		73.3	73.3	0
E5	mRT5	Unknown	PLIN1	No Ct
F5	mRT6	Unknown	PLIN1	No Ct
G5	mRT7	Unknown	PLIN1	31.13	31.13	0		75	75	0
H5	mRT8	Unknown	PLIN1	31.83	31.83	0		74.1	74.1	0
A6	mRT9	Unknown	PLIN1	31.7	31.7	0		76.7	76.7	0
PLIN2
Well	Sample name	Sample type	Gene	Ct	Mean Ct	Std.Dev. Ct	CV Ct	Tm	Mean Tm	Std.Dev. Mean Tm
A7	1	Unknown	PLIN2	17.77	17.92	0.22	1.22768	79.9	79.65	0.35
A8	1	Unknown	PLIN2	18.08	17.92	0.22	1.22768	79.4	79.65	0.35
B7	2	Unknown	PLIN2	18.02	18.14	0.18	0.992282	79.2	79.2	0
B8	2	Unknown	PLIN2	18.27	18.14	0.18	0.992282	79.2	79.2	0
C7	3	Unknown	PLIN2	17.61	17.81	0.29	1.6283	79	79	0
C8	3	Unknown	PLIN2	18.01	17.81	0.29	1.6283	79	79	0
D7	4	Unknown	PLIN2	18.38	18.44	0.08	0.433839	79	78.95	0.07
D8	4	Unknown	PLIN2	18.5	18.44	0.08	0.433839	78.9	78.95	0.07
E7	5	Unknown	PLIN2	17.41	17.49	0.11	0.628931	79.1	79.1	0
E8	5	Unknown	PLIN2	17.57	17.49	0.11	0.628931	79.1	79.1	0
F7	6	Unknown	PLIN2	18.22	18.21	0.01	0.0549149	79	79.05	0.07
F8	6	Unknown	PLIN2	18.2	18.21	0.01	0.0549149	79.1	79.05	0.07
G7	7	Unknown	PLIN2	18.01	18.1	0.12	0.662983	79.5	79.45	0.07
G8	7	Unknown	PLIN2	18.18	18.1	0.12	0.662983	79.4	79.45	0.07
H7	8	Unknown	PLIN2	16.76	16.98	0.32	1.88457	80.2	80.15	0.07
H8	8	Unknown	PLIN2	17.21	16.98	0.32	1.88457	80.1	80.15	0.07
A9	9	Unknown	PLIN2	18.4	18.38	0.03	0.163221	79.3	79.25	0.07
A10	9	Unknown	PLIN2	18.36	18.38	0.03	0.163221	79.2	79.25	0.07
B9	10	Unknown	PLIN2	16.97	17.03	0.1	0.587199	79	79.1	0.14
B10	10	Unknown	PLIN2	17.1	17.03	0.1	0.587199	79.2	79.1	0.14
C9	11	Unknown	PLIN2	18.28	18.53	0.35	1.88883	79.1	79.1	0
C10	11	Unknown	PLIN2	18.78	18.53	0.35	1.88883	79.1	79.1	0
D9	12	Unknown	PLIN2	18.32	18.59	0.39	2.0979	79.2	79.1	0.14
D10	12	Unknown	PLIN2	18.86	18.59	0.39	2.0979	79	79.1	0.14
E9	13	Unknown	PLIN2	17.45	17.38	0.09	0.517837	79.1	79.1	0
E10	13	Unknown	PLIN2	17.32	17.38	0.09	0.517837	79.1	79.1	0
F9	14	Unknown	PLIN2	18.43	18.56	0.18	0.969828	79.1	79.05	0.07
F10	14	Unknown	PLIN2	18.69	18.56	0.18	0.969828	79	79.05	0.07
G9	15	Unknown	PLIN2	17.5	17.36	0.2	1.15207	79.2	79.2	0
G10	15	Unknown	PLIN2	17.22	17.36	0.2	1.15207	79.2	79.2	0
H9		NTC	PLIN2	31.22	31.22	0		74.5	74.5	0
H10		NTC	PLIN2	31.07	31.07	0		74	74	0
A11	mRT1	Unknown	PLIN2	32.02	32.02	0		74.2	74.2	0
B12	mRT10	Unknown	PLIN2	30.77	30.77	0		73.6	73.6	0
C12	mRT11	Unknown	PLIN2	28.04	28.04	0		73.2	73.2	0
D12	mRT12	Unknown	PLIN2	28.22	28.22	0		73.1	73.1	0
E12	mRT13	Unknown	PLIN2	26.1	26.1	0		73.5	73.5	0
F12	mRT14	Unknown	PLIN2	31.05	31.05	0		74	74	0
G12	mRT15	Unknown	PLIN2	32.04	32.04	0		73.8	73.8	0
B11	mRT2	Unknown	PLIN2	27.17	27.17	0		74.1	74.1	0
C11	mRT3	Unknown	PLIN2	27.5	27.5	0		75.2	75.2	0
D11	mRT4	Unknown	PLIN2	31.49	31.49	0		73.2	73.2	0
E11	mRT5	Unknown	PLIN2	30.46	30.46	0		75	75	0
F11	mRT6	Unknown	PLIN2	32.32	32.32	0		75.2	75.2	0
G11	mRT7	Unknown	PLIN2	31.01	31.01	0		74.1	74.1	0
H11	mRT8	Unknown	PLIN2	31.43	31.43	0		73.7	73.7	0
A12	mRT9	Unknown	PLIN2	30.81	30.81	0		74.1	74.1	0
PLIN3
Well	Sample name	Sample type	Gene	Ct	Mean Ct	Std.Dev. Ct	CV Ct	Tm	Mean Tm	Std.Dev. Mean Tm
A1	1	Unknown	PLIN3	23.47	23.32	0.22	0.943396	86.3	86.2	0.14
A2	1	Unknown	PLIN3	23.16	23.32	0.22	0.943396	86.1	86.2	0.14
B1	2	Unknown	PLIN3	23.03	23.22	0.26	1.11972	85.6	85.6	0
B2	2	Unknown	PLIN3	23.41	23.22	0.26	1.11972	85.6	85.6	0
C1	3	Unknown	PLIN3	23.32	23.5	0.26	1.10638	85.4	85.4	0
C2	3	Unknown	PLIN3	23.68	23.5	0.26	1.10638	85.4	85.4	0
D1	4	Unknown	PLIN3	23.38	23.35	0.05	0.214133	85.7	85.55	0.21
D2	4	Unknown	PLIN3	23.31	23.35	0.05	0.214133	85.4	85.55	0.21
E1	5	Unknown	PLIN3	23.68	23.77	0.13	0.546908	85.9	85.75	0.21
E2	5	Unknown	PLIN3	23.87	23.77	0.13	0.546908	85.6	85.75	0.21
F1	6	Unknown	PLIN3	23.48	23.31	0.24	1.0296	85.5	85.55	0.07
F2	6	Unknown	PLIN3	23.13	23.31	0.24	1.0296	85.6	85.55	0.07
G1	7	Unknown	PLIN3	23	23.21	0.29	1.24946	86.2	85.75	0.64
G2	7	Unknown	PLIN3	23.41	23.21	0.29	1.24946	85.3	85.75	0.64
H1	8	Unknown	PLIN3	23.16	23.21	0.06	0.258509	86.3	86.25	0.07
H2	8	Unknown	PLIN3	23.25	23.21	0.06	0.258509	86.2	86.25	0.07
A3	9	Unknown	PLIN3	23.61	23.48	0.18	0.76661	86.1	86.1	0
A4	9	Unknown	PLIN3	23.36	23.48	0.18	0.76661	86.1	86.1	0
B3	10	Unknown	PLIN3	23.56	23.29	0.37	1.58866	85.7	85.5	0.28
B4	10	Unknown	PLIN3	23.03	23.29	0.37	1.58866	85.3	85.5	0.28
C3	11	Unknown	PLIN3	23.28	23.21	0.11	0.473934	85.4	85.35	0.07
C4	11	Unknown	PLIN3	23.14	23.21	0.11	0.473934	85.3	85.35	0.07
D3	12	Unknown	PLIN3	23.26	23.34	0.1	0.428449	85.5	85.4	0.14
D4	12	Unknown	PLIN3	23.41	23.34	0.1	0.428449	85.3	85.4	0.14
E3	13	Unknown	PLIN3	22.98	23	0.02	0.0869565	85.3	85.4	0.14
E4	13	Unknown	PLIN3	23.01	23	0.02	0.0869565	85.5	85.4	0.14
F3	14	Unknown	PLIN3	23.09	23.13	0.05	0.216169	85.3	85.35	0.07
F4	14	Unknown	PLIN3	23.16	23.13	0.05	0.216169	85.4	85.35	0.07
G3	15	Unknown	PLIN3	22.96	23.06	0.14	0.607112	85.4	85.5	0.14
G4	15	Unknown	PLIN3	23.15	23.06	0.14	0.607112	85.6	85.5	0.14
H3		NTC	PLIN3	30.61	30.61	0
H4		NTC	PLIN3	30.23	30.23	0		78.3	78.3	0
A5	mRT1	Unknown	PLIN3	31.94	31.94	0
B6	mRT10	Unknown	PLIN3	30.36	30.36	0
C6	mRT11	Unknown	PLIN3	31.33	31.33	0		76.7	76.7	0
D6	mRT12	Unknown	PLIN3	30.8	30.8	0		78.1	78.1	0
E6	mRT13	Unknown	PLIN3	30.55	30.55	0		77.6	77.6	0
F6	mRT14	Unknown	PLIN3	30.02	30.02	0
G6	mRT15	Unknown	PLIN3	30.68	30.68	0		78.3	78.3	0
B5	mRT2	Unknown	PLIN3	30.42	30.42	0		76.7	76.7	0
C5	mRT3	Unknown	PLIN3	31.28	31.28	0
D5	mRT4	Unknown	PLIN3	31.15	31.15	0
E5	mRT5	Unknown	PLIN3	31.22	31.22	0		77.9	77.9	0
F5	mRT6	Unknown	PLIN3	31.72	31.72	0		77	77	0
G5	mRT7	Unknown	PLIN3	30.45	30.45	0
H5	mRT8	Unknown	PLIN3	30.86	30.86	0		75.9	75.9	0
A6	mRT9	Unknown	PLIN3	29.17	29.17	0
ACACA
Well	Sample name	Sample type	Gene	Ct	Mean Ct	Std.Dev. Ct	CV Ct	Tm	Mean Tm	Std.Dev. Mean Tm
A1	1	Unknown	ACACA	17.58	17.26	0.45	2.60718	83.6	83.6	0
A2	1	Unknown	ACACA	16.95	17.26	0.45	2.60718	83.6	83.6	0
B1	2	Unknown	ACACA	17.76	17.41	0.49	2.81447	83.5	83.25	0.35
B2	2	Unknown	ACACA	17.06	17.41	0.49	2.81447	83	83.25	0.35
C1	3	Unknown	ACACA	18.49	18.48	0.02	0.108225	83.1	83.1	0
C2	3	Unknown	ACACA	18.47	18.48	0.02	0.108225	83.1	83.1	0
D1	4	Unknown	ACACA	17.44	17.63	0.26	1.47476	83.2	83.2	0
D2	4	Unknown	ACACA	17.81	17.63	0.26	1.47476	83.2	83.2	0
E1	5	Unknown	ACACA	17.37	17.27	0.14	0.810654	83.4	83.2	0.28
E2	5	Unknown	ACACA	17.17	17.27	0.14	0.810654	83	83.2	0.28
F1	6	Unknown	ACACA	18.04	18.09	0.07	0.386954	83.2	83.1	0.14
F2	6	Unknown	ACACA	18.14	18.09	0.07	0.386954	83	83.1	0.14
G1	7	Unknown	ACACA	16.7	17.11	0.58	3.38983	83.8	83.55	0.35
G2	7	Unknown	ACACA	17.52	17.11	0.58	3.38983	83.3	83.55	0.35
H1	8	Unknown	ACACA	17.95	17.69	0.37	2.09158	83.6	83.7	0.14
H2	8	Unknown	ACACA	17.43	17.69	0.37	2.09158	83.8	83.7	0.14
A3	9	Unknown	ACACA	17.56	17.27	0.4	2.31616	83.7	83.65	0.07
A4	9	Unknown	ACACA	16.99	17.27	0.4	2.31616	83.6	83.65	0.07
B3	10	Unknown	ACACA	17.07	16.96	0.16	0.943396	83.1	83	0.14
B4	10	Unknown	ACACA	16.85	16.96	0.16	0.943396	82.9	83	0.14
C3	11	Unknown	ACACA	17.89	17.78	0.16	0.899888	82.9	82.9	0
C4	11	Unknown	ACACA	17.66	17.78	0.16	0.899888	82.9	82.9	0
D3	12	Unknown	ACACA	17.64	17.48	0.23	1.31579	83.1	83.05	0.07
D4	12	Unknown	ACACA	17.32	17.48	0.23	1.31579	83	83.05	0.07
E3	13	Unknown	ACACA	17.57	17.46	0.16	0.91638	83.1	83	0.14
E4	13	Unknown	ACACA	17.35	17.46	0.16	0.91638	82.9	83	0.14
F3	14	Unknown	ACACA	17.39	17.38	0.02	0.115075	83.1	83.05	0.07
F4	14	Unknown	ACACA	17.36	17.38	0.02	0.115075	83	83.05	0.07
G3	15	Unknown	ACACA	17.72	17.78	0.09	0.506187	83.1	83.2	0.14
G4	15	Unknown	ACACA	17.85	17.78	0.09	0.506187	83.3	83.2	0.14
H3		NTC	ACACA	30.36	30.36	0		78.2	78.2	0
H4		NTC	ACACA	29.6	29.6	0		77.7	77.7	0
A5	mRT1	Unknown	ACACA	30.08	30.08	0		79.2	79.2	0
B6	mRT10	Unknown	ACACA	29.06	29.06	0		76.7	76.7	0
C6	mRT11	Unknown	ACACA	29.67	29.67	0		76.3	76.3	0
D6	mRT12	Unknown	ACACA	31.76	31.76	0		76.4	76.4	0
E6	mRT13	Unknown	ACACA	31.09	31.09	0		77.6	77.6	0
F6	mRT14	Unknown	ACACA	31.22	31.22	0		77.4	77.4	0
G6	mRT15	Unknown	ACACA	31.82	31.82	0		76.7	76.7	0
B5	mRT2	Unknown	ACACA	30.96	30.96	0		77.5	77.5	0
C5	mRT3	Unknown	ACACA	30.69	30.69	0		77.7	77.7	0
D5	mRT4	Unknown	ACACA	31.48	31.48	0		77.8	77.8	0
E5	mRT5	Unknown	ACACA	32.06	32.06	0		76.1	76.1	0
F5	mRT6	Unknown	ACACA	31.16	31.16	0		78.9	78.9	0
G5	mRT7	Unknown	ACACA	31.12	31.12	0		78.6	78.6	0
H5	mRT8	Unknown	ACACA	30.88	30.88	0		79	79	0
A6	mRT9	Unknown	ACACA	28.53	28.53	0		76.7	76.7	0
FASN
Well	Sample name	Sample type	Gene	Ct	Mean Ct	Std.Dev. Ct	CV Ct	Tm	Mean Tm	Std.Dev. Mean Tm
A7	1	Unknown	FASN	19.87	19.77	0.14	0.708144	92.2	92.35	0.21
A8	1	Unknown	FASN	19.67	19.77	0.14	0.708144	92.5	92.35	0.21
B7	2	Unknown	FASN	17.38	18.05	0.96	5.31856	91.5	91.4	0.14
B8	2	Unknown	FASN	18.73	18.05	0.96	5.31856	91.3	91.4	0.14
C7	3	Unknown	FASN	19.22	19.31	0.12	0.62144	91.2	91.25	0.07
C8	3	Unknown	FASN	19.39	19.31	0.12	0.62144	91.3	91.25	0.07
D7	4	Unknown	FASN	18.28	18.16	0.17	0.936123	91.3	91.25	0.07
D8	4	Unknown	FASN	18.03	18.16	0.17	0.936123	91.2	91.25	0.07
E7	5	Unknown	FASN	18.18	18.19	0.02	0.109951	91.2	91.25	0.07
E8	5	Unknown	FASN	18.2	18.19	0.02	0.109951	91.3	91.25	0.07
F7	6	Unknown	FASN	18.21	18.14	0.1	0.551268	91.2	91.2	0
F8	6	Unknown	FASN	18.07	18.14	0.1	0.551268	91.2	91.2	0
G7	7	Unknown	FASN	18	17.73	0.39	2.19966	91.6	91.55	0.07
G8	7	Unknown	FASN	17.45	17.73	0.39	2.19966	91.5	91.55	0.07
H7	8	Unknown	FASN	21.68	21.64	0.05	0.231054	92.3	92.55	0.35
H8	8	Unknown	FASN	21.61	21.64	0.05	0.231054	92.8	92.55	0.35
A9	9	Unknown	FASN	19.36	19.37	0	0	91.5	91.45	0.07
A10	9	Unknown	FASN	19.37	19.37	0	0	91.4	91.45	0.07
B9	10	Unknown	FASN	18.51	18.33	0.26	1.41844	91.3	91.3	0
B10	10	Unknown	FASN	18.14	18.33	0.26	1.41844	91.3	91.3	0
C9	11	Unknown	FASN	18.15	17.88	0.37	2.06935	91.3	91.25	0.07
C10	11	Unknown	FASN	17.62	17.88	0.37	2.06935	91.2	91.25	0.07
D9	12	Unknown	FASN	18.03	18.09	0.07	0.386954	91.5	91.35	0.21
D10	12	Unknown	FASN	18.14	18.09	0.07	0.386954	91.2	91.35	0.21
E9	13	Unknown	FASN	18.15	18.2	0.06	0.32967	91.3	91.25	0.07
E10	13	Unknown	FASN	18.24	18.2	0.06	0.32967	91.2	91.25	0.07
F9	14	Unknown	FASN	18.03	18.01	0.03	0.166574	91.2	91.15	0.07
F10	14	Unknown	FASN	17.99	18.01	0.03	0.166574	91.1	91.15	0.07
G9	15	Unknown	FASN	18.65	18.57	0.12	0.646204	91.5	91.45	0.07
G10	15	Unknown	FASN	18.48	18.57	0.12	0.646204	91.4	91.45	0.07
H9		NTC	FASN	26.42	26.42	0		79.3	79.3	0
H10		NTC	FASN	25.92	25.92	0		80	80	0
A11	mRT1	Unknown	FASN	25.71	25.71	0		79.6	79.6	0
B12	mRT10	Unknown	FASN	26.72	26.72	0		79.5	79.5	0
C12	mRT11	Unknown	FASN	25.27	25.27	0		79.5	79.5	0
D12	mRT12	Unknown	FASN	25.23	25.23	0		79.2	79.2	0
E12	mRT13	Unknown	FASN	25.71	25.71	0		79.4	79.4	0
F12	mRT14	Unknown	FASN	25.38	25.38	0		79.3	79.3	0
G12	mRT15	Unknown	FASN	24.67	24.67	0		79.4	79.4	0
B11	mRT2	Unknown	FASN	27.03	27.03	0		79.4	79.4	0
C11	mRT3	Unknown	FASN	26.29	26.29	0		79.7	79.7	0
D11	mRT4	Unknown	FASN	28.66	28.66	0		79.4	79.4	0
E11	mRT5	Unknown	FASN	25.72	25.72	0		79.2	79.2	0
F11	mRT6	Unknown	FASN	25.8	25.8	0		79.3	79.3	0
G11	mRT7	Unknown	FASN	25.47	25.47	0		79.6	79.6	0
H11	mRT8	Unknown	FASN	26.63	26.63	0		79.4	79.4	0
A12	mRT9	Unknown	FASN	28.81	28.81	0		79.2	79.2	0
SNAP23
Well	Sample name	Sample type	Gene	Ct	Mean Ct	Std.Dev. Ct	CV Ct	Tm	Mean Tm	Std.Dev. Mean Tm
A1	1	Unknown	SNAP23	17.99	18.01	0.03	0.166574	83	82.95	0.07
A2	1	Unknown	SNAP23	18.03	18.01	0.03	0.166574	82.9	82.95	0.07
B1	2	Unknown	SNAP23	17.39	17.49	0.14	0.800457	82.9	82.7	0.28
B2	2	Unknown	SNAP23	17.59	17.49	0.14	0.800457	82.5	82.7	0.28
C1	3	Unknown	SNAP23	18.63	18.54	0.13	0.701187	82.3	82.3	0
C2	3	Unknown	SNAP23	18.44	18.54	0.13	0.701187	82.3	82.3	0
D1	4	Unknown	SNAP23	17.79	17.91	0.17	0.94919	82.5	82.5	0
D2	4	Unknown	SNAP23	18.02	17.91	0.17	0.94919	82.5	82.5	0
E1	5	Unknown	SNAP23	17.99	17.91	0.12	0.670017	82.7	82.5	0.28
E2	5	Unknown	SNAP23	17.82	17.91	0.12	0.670017	82.3	82.5	0.28
F1	6	Unknown	SNAP23	19.03	19.02	0	0	82.5	82.4	0.14
F2	6	Unknown	SNAP23	19.02	19.02	0	0	82.3	82.4	0.14
G1	7	Unknown	SNAP23	17.76	18.08	0.45	2.48894	83	82.75	0.35
G2	7	Unknown	SNAP23	18.4	18.08	0.45	2.48894	82.5	82.75	0.35
H1	8	Unknown	SNAP23	18.84	18.51	0.47	2.53917	82.6	82.8	0.28
H2	8	Unknown	SNAP23	18.18	18.51	0.47	2.53917	83	82.8	0.28
A3	9	Unknown	SNAP23	18.23	18.23	0	0	83.1	83.05	0.07
A4	9	Unknown	SNAP23	18.23	18.23	0	0	83	83.05	0.07
B3	10	Unknown	SNAP23	18.06	18.04	0.03	0.166297	82.1	82.2	0.14
B4	10	Unknown	SNAP23	18.02	18.04	0.03	0.166297	82.3	82.2	0.14
C3	11	Unknown	SNAP23	19.37	19.23	0.2	1.04004	82.2	82.3	0.14
C4	11	Unknown	SNAP23	19.09	19.23	0.2	1.04004	82.4	82.3	0.14
D3	12	Unknown	SNAP23	19.08	18.86	0.31	1.64369	82.5	82.35	0.21
D4	12	Unknown	SNAP23	18.64	18.86	0.31	1.64369	82.2	82.35	0.21
E3	13	Unknown	SNAP23	18.78	18.82	0.06	0.31881	82.5	82.55	0.07
E4	13	Unknown	SNAP23	18.86	18.82	0.06	0.31881	82.6	82.55	0.07
F3	14	Unknown	SNAP23	18.4	18.49	0.12	0.648999	82.4	82.35	0.07
F4	14	Unknown	SNAP23	18.58	18.49	0.12	0.648999	82.3	82.35	0.07
G3	15	Unknown	SNAP23	18.53	18.53	0.01	0.0539665	82.5	82.55	0.07
G4	15	Unknown	SNAP23	18.54	18.53	0.01	0.0539665	82.6	82.55	0.07
H3		NTC	SNAP23	No Ct
H4		NTC	SNAP23	No Ct
A5	mRT1	Unknown	SNAP23	No Ct
B6	mRT10	Unknown	SNAP23	No Ct
C6	mRT11	Unknown	SNAP23	No Ct
D6	mRT12	Unknown	SNAP23	No Ct
E6	mRT13	Unknown	SNAP23	No Ct
F6	mRT14	Unknown	SNAP23	No Ct
G6	mRT15	Unknown	SNAP23	No Ct
B5	mRT2	Unknown	SNAP23	No Ct
C5	mRT3	Unknown	SNAP23	No Ct
D5	mRT4	Unknown	SNAP23	No Ct
E5	mRT5	Unknown	SNAP23	No Ct
F5	mRT6	Unknown	SNAP23	No Ct
G5	mRT7	Unknown	SNAP23	No Ct
H5	mRT8	Unknown	SNAP23	No Ct
A6	mRT9	Unknown	SNAP23	No Ct
FABP4
Well	Sample name	Sample type	Gene	Ct	Mean Ct	Std.Dev. Ct	CV Ct	Tm	Mean Tm	Std.Dev. Mean Tm
A7	1	Unknown	FABP4	25.18	25.17	0	0	82.5	82.4	0.14
A8	1	Unknown	FABP4	25.17	25.17	0	0	82.3	82.4	0.14
B7	2	Unknown	FABP4	25.29	25.38	0.12	0.472813	82	81.85	0.21
B8	2	Unknown	FABP4	25.46	25.38	0.12	0.472813	81.7	81.85	0.21
C7	3	Unknown	FABP4	27.31	27.5	0.27	0.981818	81.6	81.65	0.07
C8	3	Unknown	FABP4	27.7	27.5	0.27	0.981818	81.7	81.65	0.07
D7	4	Unknown	FABP4	26.02	26.19	0.23	0.878198	81.6	81.6	0
D8	4	Unknown	FABP4	26.35	26.19	0.23	0.878198	81.6	81.6	0
E7	5	Unknown	FABP4	25.81	25.63	0.26	1.01444	81.6	81.65	0.07
E8	5	Unknown	FABP4	25.44	25.63	0.26	1.01444	81.7	81.65	0.07
F7	6	Unknown	FABP4	25.56	25.58	0.02	0.0781861	81.5	81.55	0.07
F8	6	Unknown	FABP4	25.59	25.58	0.02	0.0781861	81.6	81.55	0.07
G7	7	Unknown	FABP4	25.41	25.39	0.03	0.118157	82.3	82.15	0.21
G8	7	Unknown	FABP4	25.37	25.39	0.03	0.118157	82	82.15	0.21
H7	8	Unknown	FABP4	25.43	25.55	0.17	0.665362	82.5	82.45	0.07
H8	8	Unknown	FABP4	25.67	25.55	0.17	0.665362	82.4	82.45	0.07
A9	9	Unknown	FABP4	25.59	25.78	0.27	1.04732	81.7	82.05	0.49
A10	9	Unknown	FABP4	25.97	25.78	0.27	1.04732	82.4	82.05	0.49
B9	10	Unknown	FABP4	25.28	25.26	0.03	0.118765	81.7	81.7	0
B10	10	Unknown	FABP4	25.23	25.26	0.03	0.118765	81.7	81.7	0
C9	11	Unknown	FABP4	25.75	25.63	0.17	0.663285	81.7	81.7	0
C10	11	Unknown	FABP4	25.51	25.63	0.17	0.663285	81.7	81.7	0
D9	12	Unknown	FABP4	25.42	25.49	0.1	0.392311	81.6	81.65	0.07
D10	12	Unknown	FABP4	25.56	25.49	0.1	0.392311	81.7	81.65	0.07
E9	13	Unknown	FABP4	26	25.75	0.36	1.39806	81.6	81.6	0
E10	13	Unknown	FABP4	25.5	25.75	0.36	1.39806	81.6	81.6	0
F9	14	Unknown	FABP4	25.66	25.58	0.11	0.430023	81.6	81.65	0.07
F10	14	Unknown	FABP4	25.5	25.58	0.11	0.430023	81.7	81.65	0.07
G9	15	Unknown	FABP4	25.32	25.66	0.48	1.87062	81.7	81.7	0
G10	15	Unknown	FABP4	26	25.66	0.48	1.87062	81.7	81.7	0
H9		NTC	FABP4	30.69	30.69	0		75.6	75.6	0
H10		NTC	FABP4	30.67	30.67	0		75.8	75.8	0
A11	mRT1	Unknown	FABP4	31.34	31.34	0		75.8	75.8	0
B12	mRT10	Unknown	FABP4	29.16	29.16	0		76	76	0
C12	mRT11	Unknown	FABP4	29.33	29.33	0		75.1	75.1	0
D12	mRT12	Unknown	FABP4	26.15	26.15	0		75.3	75.3	0
E12	mRT13	Unknown	FABP4	24.59	24.59	0		75.2	75.2	0
F12	mRT14	Unknown	FABP4	31.05	31.05	0		75.4	75.4	0
G12	mRT15	Unknown	FABP4	29.48	29.48	0		76	76	0
B11	mRT2	Unknown	FABP4	29.48	29.48	0		75.2	75.2	0
C11	mRT3	Unknown	FABP4	27.46	27.46	0		75.1	75.1	0
D11	mRT4	Unknown	FABP4	31.09	31.09	0		75.3	75.3	0
E11	mRT5	Unknown	FABP4	33.01	33.01	0		75.7	75.7	0
F11	mRT6	Unknown	FABP4	29.52	29.52	0		75.5	75.5	0
G11	mRT7	Unknown	FABP4	28.56	28.56	0		75.1	75.1	0
H11	mRT8	Unknown	FABP4	30.58	30.58	0		75.9	75.9	0
A12	mRT9	Unknown	FABP4	31.88	31.88	0		75.4	75.4	0
